# Supplementary material for: Synthesis, Cytotoxicity and Molecular Docking of New Hybrid Compounds by Combination of Curcumin with Oleanolic Acid
Source: Biomedicines. 2023 May 23;11(6):1506. doi: 10.3390/biomedicines11061506 (PMC10295546; doi:10.3390/biomedicines11061506)
Supplement: Supplementary file 1 [file biomedicines-11-01506-s001.zip]

Archive with 1 entries (1 files):
- biomedicines-2350219-supplementary.pdf
